# Supplementary material for: Zika a Vector Borne Disease Detected in Newer States of India Amidst the COVID-19 Pandemic
Source: Front Microbiol. 2022 Jun 10;13:888195. doi: 10.3389/fmicb.2022.888195 (PMC9226610; doi:10.3389/fmicb.2022.888195)
Supplement: Supplementary Table 1 — The amino acid and nucleotide identities percentage of enveloped gene (E) and full genome of ZIKV retrieved in this study with different reference genomes. [file Table_1.XLSX]

## Sheet: Sheet1
Supplementary Table-4: Clinical Profile of Zika positive cases (n=67)
Number	Age (years)	Pregnant	Sex	Patient type	VRDL	Fever last upto (days)	Fever	Myalgia	Arthralgia	Weakness	Headache	Retro-orbital pain	Rash	Diarrhoea	Vomiting	Respiratory distress	Jaundice	Altered sensorium	Dizziness	Seizures	Conjunctivitis	Other Syndrome	Diabetes	Heart disease	Chronic lung disease	Chronic kidney disease	Liver	Obesity	Hypertension	Cancer	Any other	History of travel in last 10 days	DENV Real Time RT-PCR	CHIKV Real Time RT-PCR	ZIKV Real Time RT-PCR
1	18	N	M	OP	RIMS, RANCHI	10	Y	Y	Y	N	N	Y	N	N	N	N	N	N	N	N	N	N	N	N	N	N	Y	N	N	N	N	N	Negative	Negative	Positive (Ct Value 29.00 / 31.00)
2	24	N	M	OP	AIIMS Jodhpur	4	Y	N	Y	N	N	N	N	N	Y	Y	N	N	N	N	N	N	N	N	N	N	N	N	N	N	N	N	Negative	Negative	Positive (29.08/31.04)
3	21	N	F	OP	Osmania Medical College, Hyderabad	4	N	Y	Y	N	N	Y	N	N	Y	Y	N	N	N	N	N	N	N	N	N	N	N	N	N	N	N	N	Negative	Negative	Positive (29.9/29.2)
4	32	N	M	OP	CHC, ALIGARH	5	Y	N	N	N	N	N	N	N	N	N	N	N	N	N	N	N	N	N	N	N	N	N	N	N	N	N	Negative	Negative	Positive (29.30/29.09)
5	26	N	M	OP	CHC, ALIGARH	5	Y	Y	Y	N	N	N	N	N	N	N	N	N	N	N	N	N	N	N	N	N	N	N	N	N	N	N	Positive (28.87/29.32)	Negative	Positive (33.47/34.01)
6	44	N	M	IP	GMC Trivandrum	5	Y	N	N	N	N	N	N	N	N	N	N	N	N	N	N	N	N	N	N	N	N	N	N	N	N	N	Negative	Negative	Positive(28.3/28.53)
7	37	N	F	IP	GMC Trivandrum	8	Y	N	N	N	N	N	N	N	N	N	N	N	N	N	N	N	N	N	N	N	N	N	N	N	N	N	Negative	Negative	Positive(28.97/29.56)
8	26	N	M	OP	GMC Trivandrum	8	Y	N	N	N	N	N	N	N	N	N	N	N	N	N	N	N	N	N	N	N	N	N	N	N	N	N	Negative	Negative	Positive(32.53/32.07)
9	34	N	F	OP	GMC Trivandrum	5	Y	N	Y	N	Y	N	Y	N	N	N	N	N	N	N	N	N	N	N	N	N	N	N	N	N	N	N	Negative	Negative	Positive(31.69/31.22)
10	22	N	M	OP	GMC Trivandrum	10	Y	N	Y	N	N	N	Y	N	N	N	N	N	N	N	Y	N	N	N	N	N	N	N	N	N	N	N	Negative	Negative	Positive(29.91/30.48)
11	7	N	F	OP	GMC Trivandrum	5	Y	N	N	N	N	N	Y	N	N	N	N	N	N	N	N	N	N	N	N	N	N	N	N	N	N	N	Negative	Negative	Positive(32.39/33.35)
12	4	N	F	OP	GMC Trivandrum	5	Y	N	Y	N	N	N	Y	N	N	N	N	N	N	N	N	N	N	N	N	N	N	N	N	N	N	N	Negative	Negative	Positive(28.17/28.23)
13	31	N	F	OP	GMC Trivandrum	2	Y	N	N	N	N	N	Y	N	N	N	N	N	N	N	N	N	N	N	N	N	N	N	N	N	N	N	Negative	Negative	Positive(29.17/28.89)
14	2	N	M	OP	GMC Trivandrum	5	Y	N	N	N	N	N	Y	N	N	N	N	N	N	N	Y	N	N	N	N	N	N	N	N	N	N	N	Negative	Negative	Positive(31.50/31.79)
15	26	N	M	OP	GMC Trivandrum	5	N	N	Y	N	N	N	Y	N	N	N	N	N	N	N	Y	sore throat	N	N	N	N	N	N	N	N	N	Y	Negative	Negative	Positive(35.68/36.97)
16	22	N	M	OP	GMC Trivandrum	4	Y	N	N	N	Y	N	Y	N	N	N	N	N	N	N	N	chills and rigor	N	N	N	N	N	N	N	N	N	N	Negative	Negative	Positive(30.55/30.77)
17	56	N	F	OP	GMC Trivandrum	7	N	N	N	N	N	N	Y	N	N	N	N	N	N	N	Y	N	N	N	N	N	N	N	N	N	N	N	Negative	Negative	Positive(31.41/31.02)
18	11	N	F	OP	GMC Trivandrum	7	Y	N	N	N	N	N	Y	N	N	N	N	N	N	N	N	N	N	N	N	N	N	N	N	N	N	N	Negative	Negative	Positive(32.53/33.17)
19	22	N	M	OP	GMC Trivandrum	6	Y	N	N	N	N	N	N	N	N	N	N	N	N	N	Y	N	N	N	N	N	N	N	N	N	N	N	Negative	Negative	Positive(29.68/29.90)
20	25	N	F	IP	GMC Trivandrum	7	Y	N	N	N	N	N	Y	N	N	N	N	N	N	N	Y	N	N	N	N	N	N	N	N	N	N	N	Negative	Negative	Positive(29.28/29.73)
21	29	N	M	OP	GMC Trivandrum	4	Y	N	Y	N	Y	N	Y	N	N	N	N	N	N	N	Y	N	N	N	N	N	N	N	N	N	N	N	Negative	Negative	Positive(30.95/31.19)
22	54	N	F	OP	GMC Trivandrum	5	Y	N	N	N	N	N	Y	N	N	N	N	N	N	N	Y	N	N	Y	N	N	N	N	N	N	N	N	Negative	Negative	Serum- Positive(32.98/33.53) and Plasma- Positive(31.07/31.90)
23	15	N	F	OP	GMC Trivandrum	7	Y	N	Y	N	Y	N	Y	N	N	N	N	N	N	N	N	N	N	N	N	N	N	N	N	N	N	N	Negative	Negative	Serum- Positive (32.27/32.89) and Plasma- Positive(31.88/31.22)
24	7	N	M	OP	GMC Trivandrum	5	Y	Y	N	N	N	N	Y	N	N	N	N	N	N	N	Y	N	N	N	N	N	N	N	N	N	N	N	Negative	Negative	Serum-Positive(32.13/31.89) and Plasma-Positive(29.62/29.54)
25	45	N	F	OP	GMC Trivandrum	5	Y	N	Y	N	N	N	Y	N	N	N	N	N	N	N	N	N	N	N	N	N	N	N	N	N	N	N	Negative	Negative	Positive(33.88/33.58)
26	47	N	F	OP	GMC Trivandrum	4	Y	N	N	N	N	N	N	N	N	N	N	N	N	N	N	N	N	N	N	N	N	N	N	N	N	N	Negative	Negative	Positive(32.95/32.57)
27	30	N	F	OP	GMC Trivandrum	5	N	Y	Y	N	N	N	Y	N	N	N	N	N	N	N	N	Sore throat	N	N	N	N	N	N	N	N	N	N	Negative	Negative	Positive(31.92/31.79)
28	6	N	F	OP	GMC Trivandrum	2	Y	N	N	N	N	N	Y	N	N	N	N	N	N	N	N	cold	N	N	N	N	N	N	N	N	N	N	Negative	Negative	Positive(34.43/36.25)
29	88	N	M	IP	GMC Trivandrum	5	Y	N	N	Y	N	N	N	N	N	Y	N	N	N	N	N	loss of apetite	N	N	Y	N	N	N	Y	N	N	N	Negative	Negative	Positive(23.72/22.97)
30	23	N	M	OP	GMC Trivandrum	5	Y	Y	Y	Y	N	N	Y	Y	N	N	N	N	N	N	N	sore throat	N	N	N	N	N	N	N	N	N	N	Negative	Negative	Positive(37.28/36.34)
31	33	N	M	OP	GMC Trivandrum	4	Y	Y	Y	N	N	N	Y	N	N	Y	N	N	N	N	N	N	N	N	N	N	N	N	N	N	N	N	Negative	Negative	Positive(32.61/32.17)
32	14	N	M	OP	GMC Trivandrum	6	Y	N	N	Y	N	N	Y	N	N	N	N	N	N	N	N	N	N	N	N	N	N	N	N	N	N	N	Negative	Negative	Positive(32.25/32.00)
33	0	N	F	OP	GMC Trivandrum	0	N	N	N	N	N	N	N	N	N	N	N	N	N	N	N	N	N	N	N	N	N	N	N	N	Suspected Microcephaly	N	Negative	Negative	Positive(32.76/37.11)	no issues with vision and hearing
34	21	N	M	OP	GMC Trivandrum	7	Y	N	N	N	N	N	Y	N	N	N	N	N	N	N	N	N	N	N	N	N	N	N	N	N	N	N	Negative	Negative	Urine- Positive(29.6/29.7) and Plasma- Positive(29.03/29.34)
35	55	N	M	OP	GMC Trivandrum	5	Y	Y	Y	Y	N	N	Y	N	N	N	N	N	N	N	N	N	N	N	N	N	N	N	N	N	N	N	Negative	Negative	Urine- Positive(28.4/28.3) and Plasma- Positive(31.39/34.34)
36	35	N	M	OP	GMC Trivandrum	7	Y	N	N	N	N	N	Y	N	N	N	N	N	N	N	Y	N	N	N	N	N	N	N	N	N	Asthmatic	N	Negative	Negative	Urine-Positive(26.5/26.6) and Plasma-Positive(30.75/29.64)
37	34	N	F	OP	GMC Trivandrum	5	Y	N	N	N	N	N	Y	N	N	N	N	N	N	N	N	N	N	N	N	N	N	N	N	N	N	N	Negative	Negative	Urine- Positive(29.9/29.7) and Plasma- Positive(29.44/30.00)
38	15	N	F	OP	GMC Trivandrum	3	Y	N	N	N	N	N	Y	N	N	N	N	N	N	N	N	N										N	Positive(28.83/27.86)	Negative	Positive(31.03/30.96)
39	24	N	M	OP	GMC Trivandrum	3	Y	N	N	N	N	N	Y	N	N	N	N	N	N	N	N	N	N	N	N	N	N	N	N	N	N	N	Negative	Negative	Positive(31.75/32.08)
40	46	N	M	OP	GMC Trivandrum	7	Y	N	N	N	N	N	Y	N	N	N	N	N	N	N	Y	N	N	N	N	N	N	N	Y	N	N	N	Negative	Negative	Urine- Positive(30.47/30.09) and Plasma-Positive(28.56/28.24)
41	13	N	M	OP	GMC Trivandrum	10	Y	N	Y	N	N	N	Y	N	N	N	N	N	N	N	N	N	N	N	N	N	N	N	N	N	N	N	Negative	Negative	Positive(32.32/32.10)
42	35	N	F	OP	GMC Trivandrum	5	Y	N	Y	N	N	N	Y	N	N	N	N	N	N	N	Y	N	N	N	N	N	N	N	N	N	N	N	Negative	Negative	Positive(29.24/29.19)
43	32	N	M	IP	GMC Trivandrum	8	Y	N	Y	N	N	N	Y	N	N	N	N	N	N	N	N	N	N	N	N	N	N	N	N	N	N	N	Negative	Negative	Positive(32.82/32.77)
44	30	N	F	OP	GMC Trivandrum	7	Y	N	N	N	N	N	Y	N	N	N	N	N	N	N	Y	N	N	N	N	N	N	N	N	N	N	N	Negative	Negative	Positive(30.20/30.39)
45	26	N	F	OP	GMC Trivandrum	6	Y	N	Y	N	N	N	Y	N	N	N	N	N	N	N	Y	N	N	N	N	N	N	N	N	N	N	N	Negative	Negative	Positive(34.90/36.95)
46	22	N	F	OP	GMC Trivandrum	5	Y	N	Y	N	N	N	Y	N	N	N	N	N	N	N	N	N	N	N	N	N	N	N	N	N	N	N	Negative	Negative	Positive(30.06/30.02)
47	30	Y	F	OP	GMC Trivandrum	3	Y	N	N	N	N	N	Y	N	N	N	N	N	N	N	N	N	N	N	N	N	N	N	N	N	N	N	Negative	Negative	Positive(31.82/34.7)
48	43	N	M	OP	GMC Trivandrum	5	N	N	N	N	N	N	Y	N	N	N	N	N	N	N	Y	N	N	N	N	N	N	N	N	N	N	N	Negative	Negative	Positive(26.66/26.82)
49	37	N	F	OP	GMC Trivandrum	5	Y	N	Y	N	N	N	Y	N	N	N	N	N	N	N	Y	N	N	N	N	N	N	N	N	N	N	Y	Negative	Negative	Positive(31.06/30.95)
50	31	N	F	OP	GMC Trivandrum	7	Y	N	Y	N	N	N	Y	N	N	N	N	N	N	N	N	sore throat	N	N	N	N	N	N	N	N	N	Y	Negative	Negative	Positive(33.13/32.97)
51	10	N	M	OP	GMC Trivandrum	5	Y	N	N	N	N	N	Y	N	N	N	N	N	N	N	Y	N	N	N	N	N	N	N	N	N	N	N	Negative	Negative	Positive(29.64/30.02)
52	45	N	F	IP	GMC Trivandrum	5	Y	N	Y	N	N	N	Y	N	N	N	N	N	N	Y	Y	N	N	N	N	N	N	N	N	N	N	N	Negative	Negative	Positive(28.87/29.67)
53	54	N	M	IP	GMC Trivandrum	5	Y	N	N	N	N	N	N	N	N	N	N	N	N	N	N	N	N	N	N	N	N	N	N	N	N		Negative	Negative	Positive(30.89/31.24)
54	26	N	F	OP	GMC Trivandrum	3	Y	Y	Y	Y	N	N	Y	N	N	N	N	N	N	N	Y	N	N	N	N	N	N	N	N	N	N	N	Negative	Negative	Positive(31.75/34.42)
55	59	N	F	OP	GMC Trivandrum	5	N	Y	Y	Y	N	N	Y	N	N	N	N	N	N	N	N	N	N	N	N	N	N	N	Y	N	N	N	Negative	Negative	Positive(30.45/30.48)
56	45	N	F	OP	GMC Trivandrum	3	N	Y	Y	Y	Y	N	Y	N	N	N	N	N	N	N	N	N	N	N	N	N	N	N	N	N	N	N	Negative	Negative	Positive(31.62/31.27)
57	26	N	M	OP	GMC Trivandrum	5	Y	N	N	N	Y	N	Y	N	N	N	N	N	N	N	Y	N	N	N	N	N	N	N	N	N	N	N	Negative	Negative	Positive(28.24/29.16)
58	47	N	M	OP	GMC Trivandrum	7	Y	Y	Y	Y	Y	N	Y	N	N	N	N	N	N	N	Y	N	N	N	N	N	N	N	N	N	N	Y	Negative	Negative	Positive(27.34/27.45)
59	38	N	F	OP	GMC Trivandrum	5	N	Y	N	Y	Y	Y	Y	N	N	N	N	N	N	N	Y	N	N	N	N	N	N	N	N	N	N	N	Negative	Negative	Positive(31.46/31.05)
60	39	N	M	OP	GMC Trivandrum	7	Y	N	Y	N	N	Y	Y	N	N	N	N	N	N	N	N	N	N	N	N	N	N	N	N	N	N	N	Negative	Negative	Positive(29.63/29.78)
61	22	N	M	OP	GMC Trivandrum	7	Y	N	N	N	N	N	Y	N	N	N	N	N	N	N	N	N	N	N	N	N	N	N	N	N	N	N	Negative	Negative	Positive(28.27/27.03)
62	23	N	M	OP	GMC Trivandrum	5	Y	N	N	N	N	N	Y	Y	N	N	N	N	N	N	N	N	N	N	N	N	N	N	N	N	N	N	Negative	Negative	Positive(29.86/29.68)
63	43	N	F	OP	GMC Trivandrum	6	N	N	Y	N	Y	N	Y	N	N	N	N	N	N	N	Y	N	N	N	N	N	N	N	N	N	N	N	Negative	Negative	Positive(34.25/35.08)
64	44	N	F	OP	GMC Trivandrum	7	Y	N	N	N	N	N	Y	N	N	N	N	N	N	N	N	N	N	N	N	N	N	N	N	N	N	N	Negative	Negative	Positive(33.57/32.42)
65	30	Delivery	F	IP	GMC Trivandrum	5	N	Y	N	N	N	N	N	N	N	N	N	N	N	N	N	N	N	N	N	N	N	N	N	N	N	N	Negative	Negative	Positive(33.73/35.05)	baby born has microcephaly
66	51	N	M	OP	GMC Amritsar	10	Y	N	Y	N	N	N	N	N	N	N	N	N	N	N	N	N	N	N	N	N	N	N	N	N	N	N	Positive (30.3)	Positive (32.6)	Positive (30.8)
67	61	N	M	IP	RML, Delhi	10	Y	N	N	N	N	N	Y	N	N	N	N	N	N	N	N	N	Y	N	N	N	N	N	N	N	N	N	Negative	Negative	Positive
